# Supplementary material for: Simple Carbohydrate Derivatives Diminish the Formation of Biofilm of the Pathogenic Yeast Candida albicans
Source: Antibiotics (Basel). 2019 Dec 30;9(1):10. doi: 10.3390/antibiotics9010010 (PMC7167926; doi:10.3390/antibiotics9010010)
Supplement: Supplementary file 1 [file antibiotics-09-00010-s001.zip]

Archive with 25 entries (22 files):
- SupportingInformation/
- SupportingInformation/Figure3bHighRes18h.tif
- __MACOSX/
- __MACOSX/SupportingInformation/
- __MACOSX/SupportingInformation/._Figure3bHighRes18h.tif
- SupportingInformation/Figure3aHighRes18h.tif
- __MACOSX/SupportingInformation/._Figure3aHighRes18h.tif
- SupportingInformation/Figure3cHighRes10h.tif
- __MACOSX/SupportingInformation/._Figure3cHighRes10h.tif
- SupportingInformation/Figure3bHighRes10h.tif
- __MACOSX/SupportingInformation/._Figure3bHighRes10h.tif
- SupportingInformation/Figure3c.mov
- __MACOSX/SupportingInformation/._Figure3c.mov
- SupportingInformation/Figure3b.mov
- __MACOSX/SupportingInformation/._Figure3b.mov
- SupportingInformation/Figure3a.mov
- __MACOSX/SupportingInformation/._Figure3a.mov
- SupportingInformation/Figure3aHighRes10h.tif
- __MACOSX/SupportingInformation/._Figure3aHighRes10h.tif
- SupportingInformation/cAMP3band4b.jpg
- __MACOSX/SupportingInformation/._cAMP3band4b.jpg
- SupportingInformation/Figure3cHighRes18h.tif
- __MACOSX/SupportingInformation/._Figure3cHighRes18h.tif
- SupportingInformation/RevSuppInf.docx
- __MACOSX/SupportingInformation/._RevSuppInf.docx
